# Supplementary material for: The impact of bite force on the stability of dental implants
Source: PLoS One. 2026 Jan 20;21(1):e0340355. doi: 10.1371/journal.pone.0340355 (PMC12818635; doi:10.1371/journal.pone.0340355)
Supplement: S1 File — doi: https://doi.org/10.6084/m9.figshare.29369663.v1. The data contains the recording of the bite force of the male and female participants after the insertion of dental implants for the anterior and posterior regions of the jaws. The dental implants’ stability was monitored at the anterior and posterior regions of both genders’ jaws. Data are available under the terms CC0. (XLSX) [file pone.0340355.s001.xlsx]

## Sheet: Sheet1
				Gender	Anterior Occlusal Force	Posterior Occlusal Force	Gender	Anterior Occlusal Force	Posterior Occlusal Force			Gender	Anterior Stability	Posterior Stability	Gender	Anterior Stability	Posterior Stability
				Male	180	260	Female	160	280			Male	70	73	Female	71	78
				Male	170	300	Female	157	240			Male	72	74	Female	89	76
				Male	176	330	Female	166	300			Male	78	78	Female	85	71
				Male	185	400	Female	170	310			Male	69	73	Female	79	68
				Male	165	340	Female	161	290			Male	87	72	Female	84	73
				Male	173	290	Female	152	280			Male	69	77	Female	82	86
				Male	185	390	Female	145	295			Male	78	68	Female	94	69
				Male	177	320	Female	140	250			Male	70	67	Female	92	72
				Male	187	340	Female	151	266			Male	71	78	Female	80	74
				Male	155	270	Female	147	231			Male	82	69	Female	74	89
				Male	180	260	Female	160	280			Male	76	73	Female	76	73
				Male	170	300	Female	157	240			Male	78	71	Female	80	84
				Male	176	330	Female	166	300			Male	73	75	Female	79	67
				Male	185	400	Female	170	310			Male	82	76	Female	82	66
				Male	165	340	Female	161	290			Male	83	74	Female	70	70
				Male	173	290	Female	152	280			Male	77	65	Female	82	74
				Male	185	390	Female	145	295			Male	74	64	Female	81	68
				Male	177	320	Female	140	250			Male	77	66	Female	77	82
				Male	187	340	Female	151	266			Male	73	75	Female	71	74
				Male	155	270	Female	147	231			Male	72	78	Female	70	78
